# Supplementary material for: Pressurized intraperitoneal aerosol chemotherapy in advanced gastric cancer with peritoneal metastases: a comprehensive meta-analysis of feasibility, efficacy, and safety
Source: Gastroenterol Rep (Oxf). 2025 Jun 15;13:goaf040. doi: 10.1093/gastro/goaf040 (PMC12167634; doi:10.1093/gastro/goaf040)
Supplement: goaf040_Supplementary_Data [file goaf040_supplementary_data.zip]

Archive with 6 entries (6 files):
- 2024-231 Supplementary Figure S1.tiff
- 2024-231 Supplementary Figure S2.tiff
- 2024-231 Supplementary Figure S3.tiff
- 2024-231 Supplementary Figure S4.tiff
- 2024-231 Supplementary Figure S5.tiff
- 2024-231 Supplementary tables.docx
